# Supplementary material for: The Effect of High Voltage Electrical Discharge on the Physicochemical Properties and the Microbiological Safety of Rose Hip Nectars
Source: Foods. 2022 Feb 23;11(5):651. doi: 10.3390/foods11050651 (PMC8909758; doi:10.3390/foods11050651)
Supplement: Supplementary file 1 [file foods-11-00651-s001.zip]

Archive with 1 entries (1 files):
- foods-1591997-supplementary.pdf
